# Supplementary material for: Screening and identification of key biomarkers of depression using bioinformatics
Source: Sci Rep. 2023 Mar 13;13:4180. doi: 10.1038/s41598-023-31413-1 (PMC10010653; doi:10.1038/s41598-023-31413-1)
Supplement: Supplementary file 1 — Supplementary Information. [file 41598_2023_31413_MOESM1_ESM.xlsx]

## Sheet: Sheet1
regulation of calcium ion transport
regulation of metal ion transport
negative regulation of calcium io transport
negative regulation of B cell actuation
negative regulation of B cell decentration
regulation of ion transport
negative regulation of ion transport
negative regulation of lymphocyte differentiation
negative regulation-of lymphocyte activation
cyclooxygenase pathway
prostaglandin biosynthetic process
arachidonic acid metazoic process
proteinoid biosynthetic process
prostaglandin metabolic process
eicosanoid metabolic process
pros tan didmeta olio process
unsaturated fatly acid biosynthetic process
monocarboxylic acid metabolite process
unsaturated fatty acid metabolic process
fatty acid metabolic process
carboxylic acid biosynthetic process
carboxylic acid metabolite process
fatly acid biosynthetic process
oxoacid metabolite process
organic acid biosynthetic process
carnosine biosynthetic process
organic acid metabolite process
small molecule asyndetic props
cellular amino acid derivate biosynthetic process
carnosine metabolic potpies
cellular ketone metazoic process
biosynthetic process
small molecule metazoic process
liaid metabolic process
cellular amino acid derivative metabolic process
cellular amino acle and derivate metabolic process
regulation of sum oath muscle contraction
regulation of muscle contraction
positive regulation of smooth muscle contraction
negative regulation of synaptic transmission, noradrenergic
regulation of vasoconstriction
positive regulation of vasoconstriction
regulation of transport
regulation of synaptic transnigsion,dopaminergic
negative regulation of synaptic transmission
negative regulation of neurological system process
regulation of activation
negativize gelation of traipse
cellular metabolic process
metabolic process
primary metabolic process
sexual reproducibalular process
cell activation
biologidal_prucess
reproduction
multicelialar organism reproduction
gamete generation
myeloid progenitor cell differentiation
pro-B cell differentiation
leukocyte activation
lymphoid progenitor cell differentiation
Lymphocyte activation
T cell activation
immune System process
cell differentiation
female
gamete illation generation
immune system development
leukocyte differentiation
pro-T cell differentiation
T cell differentiation
hemopoietic or Lymphoid organ
hemopoieses-progenitor cell irritation
neuropoiesis
anatomical structure development
reproductive process
multicellular-organismal devotement
developmental process
developmental growth
female pregnancy
system development
molting cycle
female pregnancy
system development
skelelatsyslem development
response to stimulus
response to chemical stimulus
repopulate develop entail process
developmental maturation
organ development
habit cycle
decidualization
bone development
maternal placenta develop end
response to organic substance
anatomical structure maturation
re sponge to metal ion
response to external stimulus
hair cycle process
tissue development
placenta development
response to manganese ion
cosponsor to nutrient
response to extracellular stimulus
bone mineralization
tissue development
epidermis development
response id nutrient levels
hair follicle development
biomineral formation
response to vitamin
negative refutation of cell differentiation
regulation of cell degranulation
regulation of immune system process
regulation of heat generation
regulation of fever
re gelation of acute Inflammatory response
regulation of developmental process
positive regulation of acute initiatory response
positiveregelation of heal generation
po stave regulation of fever
regulation of response to stress
regulation of homeostatic process
regulation of ideological process
regulation of inflammatory response
emulation of response to scintillas
regulation of response to external stimulus
positive regulation of inflammation response
response loexternal stimulus
regulation of defense response
positive regulation of response to stimulus
positive regulation of defense response
biological repletion
regulation, of fibroblast growth factor reduction
postave regulation of angiogenesis
cytokine production
regulation of cell migration involved in
sprouting angiogenesis
positive regulation of cell mi salon involved in spouting angiogenesis
responses carbohydrate stimulus
reproduce process in a matricellular organism
response to organic substance
positive regulation of endothelial cell migration
positive regulation of blood vessel endothelial cell migration
response to monosaccharide stimulus
response to hexose stimulus
response lo unclose stimulus
regulation of synaptic transmission
negative regulation of transmission of nerve impulse
regulation of system process
negative regulation of cellular process
negative regulation of cell activation
negative regulation of multicellular or ganismalregulation of localization
process
regulation of synaptic transmission glutamatergic
positive regulation gf neurologic al system process
plosive regulation of synaptic plastically
negative regulation of cell caprification
positive regulation of synaptic transmission,glulamatergic
regulation of transmission of nerve impulse
regulation of synaptic plasticene
positive regulation of transmission of nerve
positive regulation of iransfornminggrowth factor-beta production
regulation of cytokine production
regulation of transforming growth factor-Bela production
positive legislation vascular endothelial growth factor production
positive rebellion of cytokine production
positive regulation of fibroblast groundball production
positive regulation of cellulate process
positive regulation of biological process
regulation of lipid metabola process
regulation of primary metabolic process
regulation of metabolic protests
regulation of locomotion
paswyaregulation of developmental process
regulation of angiogenesis
regulation of cellular ketone metabolic process
regulation of cellular metabolite process
positive regulation of cellulate component movemerpositive
regulation of angiogenesis
regulation of atty acid metabolite process
regulation gf lipid biosynthetic process
regulation of cellular biosynthetic process
positive regulation of metabolic process
positive regulation of cell migration
regulation of cell migration
positive regulation of lipid biosynthetic process
positive regulation of biosynthesize process
positive regulation of fatty acid metabolic process
regulation fatty acid biosynthetic process
regulating of prostaglandin biosynthetic process
positive regulation of fatly acid biosynthetic process
positive regulation of prostaglandin biosynthetic process
positive regulation of cellular biosynthetic process
regulation of synaptic transmission glutamatergic
positive regulation of synaptic transmission glutamatergic
regulation of transmission
negative regulation of transmiss of nerve impulse
positive regulation of neurologic system precess
regulation of synaptic transmission of nerve impulse
positive regulation of cell communiction
positive regulation of synaptic plaslicity
regulation of synaptic plaslicity
regulation of cell communication
regulation of vasculai endotheial growth factor production
regulation of system process
regulation of neurological system process
negative regulation of cell communication
regulation of cellular process
negative regulation of cellular process
negative regulation of cellular organismal process
positive regulation of cellular organismal process
negative regulation of cell activation
regulation of ocalization
regulation of multlticellular organismal process
positive regulation of biology quality
positive regulation of homeostatic process
positive regulation of heal generation
regulation of biological process
regulation of response to stimulus
regulation of cellular component movement
regulation of homeo static process
regulation of anatomical structure mophogenests
postive regulation of reponse to stimulus
positive regulation of fever
regulation of response to external stimulus
positive regulation of response to external stimulus
positive regulation of defense response
regulation of response to stress
positive regulation of inflammatory response
regulation of inflammatory response
regulation of defense response
